# Supplementary material for: Variable effects of transient Wolbachia infections on alphaviruses in Aedes aegypti
Source: PLoS Negl Trop Dis. 2024 Nov 4;18(11):e0012633. doi: 10.1371/journal.pntd.0012633 (PMC11575829; doi:10.1371/journal.pntd.0012633)
Supplement: S1 Table — For viral titers, a “1” was added to zero values purely for log-scale plotting. (XLSX) [file pntd.0012633.s002.xlsx]

## Sheet: Fig 2 (SINV)
Day 7				Day 7					Day 14				Day 14
Body				Saliva					Body				Saliva
Control	wALbB	wMel		Control	wALbB	wMel			Control	wALbB	wMel		Control	wALbB	wMel
1	7585.78	50.1187		1	1	1			1	39810.7	549541		Control	wAlbB	wMel
1.28825e+07	2.23872e+06	19.9526		10	10	1			1	70794.6	120226		1	1	1
251189	7079.46	1		1	1	1			79432.8	1	1		1	1	1
467.735	1	79.4328		1	1	1			1	1	33113.1		1	1	1
1995.26	1	2290.87		1	1	1			645654	70794.6	1.99526e+06		1	1	1
1	2.18776e+06	831764		1	1	1			10000	120226	257040		1	1	1
1	1.28825e+06	19952.6		1	1	1			1584.89	79432.8	346737		10	1	1
30.1995	1.25893e+06	1		1	1	1			1	19952.6	1		1	10	1
1	1	251.189		1	1	1			363078	151356	301995		1	19.9526	1
1	851138	251189		1	1	1			50118.7	436516	141254		1	1	1
12022.6	2089.3	426580		1	1	1			1	1	15135.6		1	1	1
794328	1096.48	89.1251		1	1	1			1	1	1000		1	1	1
1	60256	1288.25		1	1	1			389045	60256	10		1	1	1
1	446684	60.256		1	1	1			109648	1	1		50.1187	1	1
3981.07	19.9526	1		1	1	1			398.107	1	19.9526		1	1	1
8912.51	218.776	1		1	1	1			1	60256	7943.28		1	1	1
1	1	199526		1	1	1288.25			1	331131	1.28825e+06		1	1	1
199526	1	60.256		1	1	1			1	169824	691831		1	1	1
2089.3	1	1		1	1	1			1	89125.1	1		1	1	199.526
1	2089.3	1		1	1	1			398.107	588844	2187.76		1	1	1
15135.6	1	190.546		1	1	1			398.107	50118.7	1		1	1	1
12882.5	602.56	1		1	1	1			1	1	436516		1	1	1
1	120226	1		1	39.8107	1			7943.28	1	3.01995e+06		1	1	1
1	1	467735		1	1	1			208930	218776	89125.1		1	1	1
1	1	19.9526		1	1	1			1	70794.6	478630		1	1	1
1	1995.26	1		1	1	1			323594	1	199.526		1	1	1
2089.3	1	1		1	1	1			1	169.824	120226		1	1	1
141.254	1	257040		1	1	1			50118.7	141.254	371535		1	1	1
1	1513.56	1		1	1	1			1	109648	1		1	1	30.1995
1	109648	1		1	39.8107	1			1	478630	151356		1	1	1
1	1995.26	1		1	1	1			50118.7	141254	60256		1	1	1
3981.07	8912.51	371535		1	1	1			10964.8	60256	60256		1	1	30.1995
1	60.256	1		1	1	1			1995.26	1	301995		1	1	1
1	3981.07	1		1	1	1			1905.46	251189	331131		1	1	1412.54
1	10000000	181970		1	1	1				398107	79432.8		1	1	19.9526
100	1	19952.6		1	1	1				1	1			1	301.995
1	1	1		1	1	1				5011.87	169824			1	1
1	323594	190546		1	1	1				478630	100000			1	1
1	19054.6	1		1	1	1				1	257040			1	1
1	380189	1		1	151.356	1				1	79.4328			1	19.9526
1584.89	398107	1		1	1	1				10	1			1	1
1	7079.46	301.995		1	1	1				1	1			1	1
1	741310	79.4328		1	1	1				1698.24	50.1187			1	1
3.98107e+07	288403	1		1	60.256	1				338.844	1			1	1
1	3019.95	10		1	1	1				1	398107			1	1
3019.95	1	602.56		1	1	39.8107				1	501187			1	141.254
1	218776	1		1	10	1				281838	208.93			1	1
1	3019.95	1		1	1	1				1	128.825			1	1
3981.07	1202.26	181.97		1	1	1				30199.5	1			1	1
15135.6	501.187	229.087		1	1	1				41686.9	398107			1	1
1	398.107	70.7946		1	1	1				1	120.226			1	1
1	1	1		1	1	1				39810.7	1			1	1
1	1	25704		1	1	1				141254	3019.95			1	1
501.187	10964.8	891.251		1	1	1				478630	4.0738e+07			1	1
1	512.861	70794.6		1	1	1				39.8107	1			1	1
1	1	100		1	1	1				1	141.254			1	1
7079.46	1	1		1	1	1				1	1			1	1
1	12022.6	128.825		1	1	1				1	109.648			1	1
23988.3	50118.7	501.187		1	1	1				30.1995	398107			1	1
1	1.28825e+07	151.356		1	1	1				1	120226			1	1
199.526	25704	128.825		1	1	1				3.01995e+06	12022.6			1	1
	7079.46	30.1995			1	1				1	10964.8			218.776	1
	15135.6	288.403			1	1				1	1995.26			1	1
	18197	190.546			1	1				1	5011.87			1	1
	3981.07	128.825			1	1				1	199.526			1	1
	70794.6	363.078			1	1				1	1			1	1
	1	120.226			1	1				1	5.01187e+06			1	1
	50118.7	398107			1	199.526				1	1			1	1
	60256	501187			1	1				1	398107			1	1
	3981.07	794.328			1	1				15135.6	1			1	39.8107
	1	1			1	1				1	7.07946e+06			1	1
	30199.5	2290.87			1	1				1	1			1	1
	3981.07	398107			1	1				1	1			1	1
	19054.6	1			1	1				1	1			1	1
	1	1.41254e+06			1	1				301.995	10964.8			1	1
	363.078	33113.1			1	1				1	1			1	1
	1	30.1995			1	1				7079.46	1			1	1
	398.107	1412.54			1	1				8.91251e+06	1			1	1
	3019.95	1			1	1				2187.76	1			1	1
	1995.26	79.4328			1	1				30199.5	8912.51			1	1
	190.546	19952.6			1	1				1	1			1	1
	1	70.7946			1	1					1			1	1
	1	109.648			1	1					2290.87				1
	1	60.256			1	1									1
	1412.54	1698.24			1	1
	10964.8	2884.03			1	1
	2398.83	1			1	1
	269.153	1			1	1
	7079.46	141.254			1	1
	2818.38	1412.54			1	1
	1	2818.38			1	1
	3.01995e+06	1000			1	1
	398.107				1
	371535				1
	3981.07				1
	1				1
	1				1
	1				1
	1				1
	1				1
	1				1
	10000				1
	19952.6				1
	1				1
	5495.41				1
	1				1
	39810.7				1
	1				1
	1				1
	1				1
	1				1
	1202.26				1
	3981.07				1
	12882.5				1
	1				1
	169824				1
	3019.95				1
	1				1
	1				1
	1				1
	331131				1
	1				1
	1				1

## Sheet: Fig 3 (ONNV)
Day 7				Day 7					Day 14				Day 14
Body				Saliva					Body				Saliva
Control	wALbB	wMel		Control	wALbB	wMel			Control	wALbB	wMel		Control	wALbB	wMel
1	1	1		1	1	1			1	50.1187	1		1	1	1
1	1	1		1	1	1			1	1	1		1	1	1
1	707946	1		1	70.7946	1			1	1	1		1	1	1
1	16982.4	128.825		1	1	1			1	1	1		1	1	1
1	1513.56	1		1	1	1			1	1	1		1	1	1
229.087	12022.6	1		1	1	1			1	1	1		1	1	1
1	5011.87	1		1	1	1			1	1	1		1	1	1
1	1	1		1	1	1			1	1	1		1	1	1
1	478.63	89.1251		1	1	1			1	1	1		1	1	1
1	1	1		1	1	1			1	1	1		1	1	1
1	1	1		1	1	1			1	1	1		1	1	1
1	1	1		1	1	1			1	1	1		1	1	1
1	1	1		1	1	1			1	1	1		1	1	1
1	1	1		1	1	1			1	1	1		1	1	1
1	1	1		1	1	1			1	1	1		1	1	1
1	1	1		1	1	1			1	1	1		1	1	1
1	12022.6	1		1	1	1			1	1	1		1	1	1
1	1	1		1	1	1			1	239.883	1		1	1	1
1	1	1		1	1	1			1	1	1		1	1	1
1	1	1		1	1	1			1	1	1		1	1	1
1	1	1		1	1	1			1	1	1		1	1	1
1	1	1		1	1	1			1	1	1		1	1	1
1	1	1		1	1	1			1	1	1		1	1	1
8912.51	1	1		1	1	1			1	1	1		1	1	1
1	1	1		1	1	1			1	1	1		1	1	1
1	1	1		1	1	1			1	1	1		1	1	1
1	1	1		1	1	1				1	1			1	1
1	1	1		1	1	1				1	1			1	1
1	5011.87	1		1	1	1				1	1			1	1
1	1	1		1	1	1				1	1			1	1
	1				1					1	1			1	1
	1				1					1	1			1	1
	1				1					1	1			1	1
	1				1					1	1			1	1
	1				1					1	1			1	1
	1				1					1	1			1	1
	1				1					1	1			1	1
	1				1					1	1			1	1
	1				1					1				1
	1				1					1				1
	1				1					1				1
	1				1					1				1
	1				1					1				1
	1				1					1				1
	1				1					1				1
	1				1					1				1
	1				1					1				1
	1				1					1				1
	1				1					1				1
	1				1					89.1251				1
	1				1					1				1
	1				1					1				1
	1				1					1				1
	1				1					1				1
	1				1					1				1
	1				1					1				1
	1				1					1				1
	1				1					1				1
	1				1					1				1
	1				1					1				1
	1									1				1
	1									1				1
	1									1				1
	128.825									1				1
	1									1				1
	1									1				1
	1									1
	1									1
	89.1251									1
	1									1
	1									1
	1									1
	1									1
	1									1
	1									1
	1									1
	1									1
	1									1
	1									1
	1									1
	1									1
	1									1
	1									1
	1									1
	1									1
	1									1
	1									1
	1									1
	1									1
	1									1
										1
										1
										1
										1
										1
										1
										1
										1
										1
										1
										1
										1
										1
										1

## Sheet: Fig 4 (MAYV)
Day 7				Day 7				Day 7					Day 14				Day 14				Day 14
Body				Legs				Saliva					Body				Legs				Saliva
Control	wALbB	wMel		Control	wALbB	wMel		Control	wALbB	wMel			Control	wALbB	wMel		Control	wALbB	wMel		Control	wALbB	wMel
13400000	1	1		Control	wAlbB	wMel		1	1	1			6670000	2170000	1		100000	66700	1		1	1	1
3330	6000000	1		533000	1	1		1	1	1			5830000	2830000	1		66667	66700	1		17300	1	1
333000	6500000	1		1	183333	1		1	1	1			3170000	1	1		166667	1	1		4000	1	1
1920000	917000	1		16700	100000	1		1	1	1			3500000	1	1		16667	1	1		3330	1	1
1	167000	1		100000	133333	1		433	1	1			1	1	1		1	1	1		1	1	1
9080000	1	1		1	1	1		267	1	1			167000	6670000	1		1	233000	1		1	1	1
1	3330	1		183000	1	1		1	1	1			4500000	4330000	1		33333	66700	1		1	1	1
3330000	250000	1		1	1	1		1700	1	1			6330000	33300	1		83333	1	1		1	1	1
167000	1	1		50000	1	1		1	1	1			167000	9000000	1		350000	1030000	1		1	1	1
917000	167000	1		1	1	1		1	1	1			1500000	7830000	1		33333	1	1		333	1	1
1	1	1		1	1	1		33.3	1	1			4330000	167000	1		100000	1	1		1	1	1
3170000	1	1		1	1	1		1	1	1			6170000	1670	1		50000	1	1		1	1	1
917000	2670000	1		50000	1	1		1	1	1			1500000	767000	1		66667	23300	1		1	1	1
2080000	667	1		1	66667	1		33.3	1	1			667000	633000	1		66667	26700	1		1	1	1
14200000	4330	1		1	1	1		1	1	1			3330000	133000	1		150000	1000	1		667	1	1
1	33300	1		33300	1	1		1	1	1			2500000	1	167000		83333	1	6670		1	1	1
1	1	1		1	1	1		1	1	1			6830000	1330	1		200000	1	1		1	1	1
12700000	40000	333		1	1	1		1	1	1			15500000	16700	3330		833333	1	133		1	1	1
12900000	1	1		1	1	1		1	1	1			3670000	1	267		3500000	1	1		1	1	1
2000000	100000	1		200000	1	1		1	1	1			5000000	3330	1		833333	1	1		1	1	1
8330000	1670000	1		1	86667	1		1	367	1			667000	177000	33.3		667	2670	1		1	1	1
12400000	6670	1		33300	166667	1		1	1	1			1	100000	1		1	400	1		1	1	1
133000	533000	1		50000	1	1		1	1	1			333000	33300	1		7000	2330	1		1	1	1
233000	63300	1		1	33333	1		1	1	1			1	2330	1		1	1	1		1	1	1
167000	3670	1		1670	1	1		1	1	1			167000	1	1		10000	1	1		1	1	1
133000	300000	1		1670	1	1		1	1	1			133000	1	1		667	1	1		1	1	1
267000	100000	33.3		4000	83333	1		1	1	1			1	300000	1		1	2330	1		1	1	1
433000	3000	1		5330	5000	1		1	1	1			1	4000	6670		1	1	167		1	1	1
667000	46700	3330		10000	1	1		1	1	1			333000	33300	33.3		1333	2000	1		1	1	1
1000000	16700	6670		2330	4667	1		1	1	1			2670000	1	2330		46667	1	1		66.7	1	1
667000	333000	1		2000	1	1		1	33.3	1			1	1	1		1	1	1		1	1	1
3330	3330	1		13300	1000	1		1	1	1			1	167000	1		1	1670	1		1	1	1
333000	4670	1		1	1	1		1	1	1			667000	33300	133000		7333	1	300		1	1	1
2000000	50000	33.3		13300	1	1		1	1	1			33300	400000	1		1	6670	1		1	1	1
6670	133000	100		6670	1333	1		1	1	1			100000	33300	1		1	600	1		1	1	1
1330000	36700	300		1	26667	1		66.7	1	1			333000		1		2333		1		300		1
667000	66700	1		16700	1	1		1	1	1			2000000		1070000		30000		9000		1		1
667000	3330	40000		3330	6667	1		1	1	1			80000		200000		1000		1670		1		1
133000	1	1		10000	1	1333		1	1	1			36700		233000		1		667		1		33.3
667000	16700	1		6670	1	1		1	1	1			100000		1		6667		1		1		1
667000				30000	1	1		1					1				1				1
100000				16700				1					33300				3333				66.7
333000				3330				1					333000				100000				1
1330000				8330				1					1330000				10000				1
1000				13300				1					333000				33333				33.3
1000				1				1					100000				2000				867
367000				5330				1					667000				4000				1
267000				5670				1					100000				333				1
467000				3330				1					1				1				1
333000				333				1					767000				2000				100
133000				3330				1					6670				1				1
567000				3000				1					20000				2000				1
233000				1330									66700				1667				1
100000				3670									367000				33333				1
633000				3330									300000				2333				1
				10000									100000				3000				1
													433000				23333				1
